# Supplementary material for: Functional Responses of Salt Marsh Microbial Communities to Long-Term Nutrient Enrichment
Source: Appl Environ Microbiol. 2016 Apr 18;82(9):2862–71. doi: 10.1128/AEM.03990-15 (PMC4836423; doi:10.1128/AEM.03990-15)
Supplement: Supplemental material [file AEM.03990-15_zam999117120sd2.xlsx]

## Sheet: Sediment
Sample Site	R1_1	R1_2	R1_3	R2_1	R2_2	R2_3	R3_1	R3_2	R3_3	R4_1	R4_2	R4_3	R5_1	R5_2	R5_3	E1_1	E1_2	E1_3	E2_1	E2_2	E2_3	E3_1	E3_2	E3_3	E4_1	E4_2	E4_3	E5_1	E5_2	E5_3
Creek (experimental factor)	Reference	Reference	Reference	Reference	Reference	Reference	Reference	Reference	Reference	Reference	Reference	Reference	Reference	Reference	Reference	Enriched	Enriched	Enriched	Enriched	Enriched	Enriched	Enriched	Enriched	Enriched	Enriched	Enriched	Enriched	Enriched	Enriched	Enriched
Site	1	1	1	2	2	2	3	3	3	4	4	4	5	5	5	1	1	1	2	2	2	3	3	3	4	4	4	5	5	5
Replicate	1	2	3	1	2	3	1	2	3	1	2	3	1	2	3	1	2	3	1	2	3	1	2	3	1	2	3	1	2	3
collection date	2011-10-08	2011-10-08	2011-10-08	2011-10-08	2011-10-08	2011-10-08	2011-10-08	2011-10-08	2011-10-08	2011-10-08	2011-10-08	2011-10-08	2011-10-08	2011-10-08	2011-10-08	2011-10-08	2011-10-08	2011-10-08	2011-10-08	2011-10-08	2011-10-08	2011-10-08	2011-10-08	2011-10-08	2011-10-08	2011-10-08	2011-10-08	2011-10-08	2011-10-08	2011-10-08
Sample type	Sediment	Sediment	Sediment	Sediment	Sediment	Sediment	Sediment	Sediment	Sediment	Sediment	Sediment	Sediment	Sediment	Sediment	Sediment	Sediment	Sediment	Sediment	Sediment	Sediment	Sediment	Sediment	Sediment	Sediment	Sediment	Sediment	Sediment	Sediment	Sediment	Sediment
sample collection device or method	sample spoon	sample spoon	sample spoon	sample spoon	sample spoon	sample spoon	sample spoon	sample spoon	sample spoon	sample spoon	sample spoon	sample spoon	sample spoon	sample spoon	sample spoon	sample spoon	sample spoon	sample spoon	sample spoon	sample spoon	sample spoon	sample spoon	sample spoon	sample spoon	sample spoon	sample spoon	sample spoon	sample spoon	sample spoon	sample spoon
nucleic acid extraction	MoBio PowerSoil	MoBio PowerSoil	MoBio PowerSoil	MoBio PowerSoil	MoBio PowerSoil	MoBio PowerSoil	MoBio PowerSoil	MoBio PowerSoil	MoBio PowerSoil	MoBio PowerSoil	MoBio PowerSoil	MoBio PowerSoil	MoBio PowerSoil	MoBio PowerSoil	MoBio PowerSoil	MoBio PowerSoil	MoBio PowerSoil	MoBio PowerSoil	MoBio PowerSoil	MoBio PowerSoil	MoBio PowerSoil	MoBio PowerSoil	MoBio PowerSoil	MoBio PowerSoil	MoBio PowerSoil	MoBio PowerSoil	MoBio PowerSoil	MoBio PowerSoil	MoBio PowerSoil	MoBio PowerSoil
library construction method	NuGen Encore Multiplex System I and IB	NuGen Encore Multiplex System I and IB	NuGen Encore Multiplex System I and IB	NuGen Encore Multiplex System I and IB	NuGen Encore Multiplex System I and IB	NuGen Encore Multiplex System I and IB	NuGen Encore Multiplex System I and IB	NuGen Encore Multiplex System I and IB	NuGen Encore Multiplex System I and IB	NuGen Encore Multiplex System I and IB	NuGen Encore Multiplex System I and IB	NuGen Encore Multiplex System I and IB	NuGen Encore Multiplex System I and IB	NuGen Encore Multiplex System I and IB	NuGen Encore Multiplex System I and IB	NuGen Encore Multiplex System I and IB	NuGen Encore Multiplex System I and IB	NuGen Encore Multiplex System I and IB	NuGen Encore Multiplex System I and IB	NuGen Encore Multiplex System I and IB	NuGen Encore Multiplex System I and IB	NuGen Encore Multiplex System I and IB	NuGen Encore Multiplex System I and IB	NuGen Encore Multiplex System I and IB	NuGen Encore Multiplex System I and IB	NuGen Encore Multiplex System I and IB	NuGen Encore Multiplex System I and IB	NuGen Encore Multiplex System I and IB	NuGen Encore Multiplex System I and IB	NuGen Encore Multiplex System I and IB
sequencing method	Illumina HiSeq 2000	Illumina HiSeq 2000	Illumina HiSeq 2000	Illumina HiSeq 2000	Illumina HiSeq 2000	Illumina HiSeq 2000	Illumina HiSeq 2000	Illumina HiSeq 2000	Illumina HiSeq 2000	Illumina HiSeq 2000	Illumina HiSeq 2000	Illumina HiSeq 2000	Illumina HiSeq 2000	Illumina HiSeq 2000	Illumina HiSeq 2000	Illumina HiSeq 2000	Illumina HiSeq 2000	Illumina HiSeq 2000	Illumina HiSeq 2000	Illumina HiSeq 2000	Illumina HiSeq 2000	Illumina HiSeq 2000	Illumina HiSeq 2000	Illumina HiSeq 2000	Illumina HiSeq 2000	Illumina HiSeq 2000	Illumina HiSeq 2000	Illumina HiSeq 2000	Illumina HiSeq 2000	Illumina HiSeq 2000
sequence quality check	doi:10.1186/1471-2105-11-485	doi:10.1186/1471-2105-11-485	doi:10.1186/1471-2105-11-485	doi:10.1186/1471-2105-11-485	doi:10.1186/1471-2105-11-485	doi:10.1186/1471-2105-11-485	doi:10.1186/1471-2105-11-485	doi:10.1186/1471-2105-11-485	doi:10.1186/1471-2105-11-485	doi:10.1186/1471-2105-11-485	doi:10.1186/1471-2105-11-485	doi:10.1186/1471-2105-11-485	doi:10.1186/1471-2105-11-485	doi:10.1186/1471-2105-11-485	doi:10.1186/1471-2105-11-485	doi:10.1186/1471-2105-11-485	doi:10.1186/1471-2105-11-485	doi:10.1186/1471-2105-11-485	doi:10.1186/1471-2105-11-485	doi:10.1186/1471-2105-11-485	doi:10.1186/1471-2105-11-485	doi:10.1186/1471-2105-11-485	doi:10.1186/1471-2105-11-485	doi:10.1186/1471-2105-11-485	doi:10.1186/1471-2105-11-485	doi:10.1186/1471-2105-11-485	doi:10.1186/1471-2105-11-485	doi:10.1186/1471-2105-11-485	doi:10.1186/1471-2105-11-485	doi:10.1186/1471-2105-11-485
relevant electronic resources	http://metagenomics.anl.gov	http://metagenomics.anl.gov	http://metagenomics.anl.gov	http://metagenomics.anl.gov	http://metagenomics.anl.gov	http://metagenomics.anl.gov	http://metagenomics.anl.gov	http://metagenomics.anl.gov	http://metagenomics.anl.gov	http://metagenomics.anl.gov	http://metagenomics.anl.gov	http://metagenomics.anl.gov	http://metagenomics.anl.gov	http://metagenomics.anl.gov	http://metagenomics.anl.gov	http://metagenomics.anl.gov	http://metagenomics.anl.gov	http://metagenomics.anl.gov	http://metagenomics.anl.gov	http://metagenomics.anl.gov	http://metagenomics.anl.gov	http://metagenomics.anl.gov	http://metagenomics.anl.gov	http://metagenomics.anl.gov	http://metagenomics.anl.gov	http://metagenomics.anl.gov	http://metagenomics.anl.gov	http://metagenomics.anl.gov	http://metagenomics.anl.gov	http://metagenomics.anl.gov
geographic location (country and/or sea,region)	Massachusetts, USA	Massachusetts, USA	Massachusetts, USA	Massachusetts, USA	Massachusetts, USA	Massachusetts, USA	Massachusetts, USA	Massachusetts, USA	Massachusetts, USA	Massachusetts, USA	Massachusetts, USA	Massachusetts, USA	Massachusetts, USA	Massachusetts, USA	Massachusetts, USA	Massachusetts, USA	Massachusetts, USA	Massachusetts, USA	Massachusetts, USA	Massachusetts, USA	Massachusetts, USA	Massachusetts, USA	Massachusetts, USA	Massachusetts, USA	Massachusetts, USA	Massachusetts, USA	Massachusetts, USA	Massachusetts, USA	Massachusetts, USA	Massachusetts, USA
Lat	42°42'6.36"N	42°42'6.36"N	42°42'6.36"N	42°42'25.2"N	42°42'25.2"N	42°42'25.2"N	42°42.664'N	42°42.664'N	42°42.664'N	42°42.874'N	42°42.874'N	42°42.874'N	42°43'30.7"N	42°43'30.7"N	42°43'30.7"N	42°41'29.73"N	42°41'29.73"N	42°41'29.73"N	42°41'28.2"N	42°41'28.2"N	42°41'28.2"N	42°41'28.44"N	42°41'28.44"N	42°41'28.44"N	42°41.457'N	42°41.457'N	42°41.457'N	42°41.484'N	42°41.484'N	42°41.484'N
Long	70°51'56.22"W	70°51'56.22"W	70°51'56.22"W	70°51'44.2"W	70°51'44.2"W	70°51'44.2"W	70°51.840'W	70°51.840'W	70°51.840'W	70°51.441'W	70°51.441'W	70°51.441'W	70°51'17.9"W	70°51'17.9"W	70°51'17.9"W	70°49'16.97"W	70°49'16.97"W	70°49'16.97"W	70°49'16.6"W	70°49'16.6"W	70°49'16.6"W	70°49'11.75"W	70°49'11.75"W	70°49'11.75"W	70°49.081'W	70°49.081'W	70°49.081'W	70°48.825'W	70°48.825'W	70°48.825'W
Wet weight	14.172	20.902	15.97	14.424	16.934	16.508	8.325	8.202	17.811	10.821	19.295	10.859	15.262	20.008	18.938	10.144	11.559	12.503	11.48	14.034	Sample Lost	11.312	12.919	15.005	14.637	17.332	16.921	17.388	17.577	19.183
Field Notes	Much sandier than all R2, R3, R6 reps, and sandier than R12 and R13	Much more than 2 cm in the tube. Mix of black detritus and sediment	Dominently sediment, fine texture	Muckier 5:15pm	Texture between R21 and R23	Sandier	Fine texture mucky/very fine sandy	Fine texture mucky/very fine sandy **Gloves on	Fine texture mucky/very fine sandy	Mucky	Mucky/muddy with live roots and many fine roots	mucky/muddy	Grey fine sandy/gooey	Grey&tan mottled, fine sandy/gooey	Grey&tan mottled, fine sandy/gooey	Many fine roots and some large detritus. 15:45	Full of fine roots, dark colored	Many fine roots, aerobic/anaerobic layers	Full of huge detritus; very wet	Mix mud/muck and detritus (more mud/muck than G21) Aerobic/anaerobic layers	Sample Lost	Some fine roots, muddy 17:15	mucky-goopy. few roots	Muddy-drier than G31, G32. Many more fine roots	Much stickier, drier mud than G5 and G6. More fine roots too	Thick with fine roots	The least fine roots of G4 location reps	Mix aerobic/anaerobic. less slimy than G6. Muddy but a bit sandier than G6.	Mix aerobic/anaerobic. less slimy than G6. Muddy but a bit sandier than G6.	Mix aerobic/anaerobic. less slimy than G6. Muddy but a bit sandier than G6.
Sample Mass (mg)	36.625	27.049	20.327	21.017	26.979	33.638	20.75	19.129	19.313	21.463	21.923	21.241	27.606	28.911	27.697	8.915	9.676	20.028	19.815	24.464	Sample Lost	22.58	23.62	17.471	24.92	26.77	30.975	20.433	20.62	27.82
%C	1.40227	1.82909	6.59727	2.65873	2.13104	1.0168	1.87633	1.98755	1.83779	3.45654	3.21199	3.51803	1.94617	1.28159	1.75717	32.1032	39.1137	19.7807	13.9775	8.49967	Sample Lost	12.0413	8.47231	11.2944	4.68726	5.83233	3.0763	3.4519	1.55529	2.19989
%N	0.122836	0.137612	0.482754	0.183902	0.180239	0.0922353	0.154888	0.174662	0.154883	0.267003	0.266431	0.303134	0.146902	0.0957555	0.136111	2.19295	2.53322	1.64315	1.06446	0.753075	Sample Lost	0.75898	0.707292	0.732583	0.422796	0.427338	0.263373	0.29157	0.146663	0.193905
d13C o/oo vs PDB	-24.4378	-24.8667	-23.7671	-20.261	-21.4502	-21.9914	-21.5223	-20.135	-21.0007	-18.5572	-18.6517	-19.6024	-20.5495	-20.7914	-20.6855	-22.0422	-19.9948	-22.1194	-22.325	-17.6402	Sample Lost	-15.133	-18.6851	-14.0254	-13.8578	-14.1649	-18.5242	-17.6777	-18.4573	-18.1031
d15N o/oo vs AIR	5.7926	5.00748	4.80009	4.31754	5.07936	5.02047	4.70945	4.80841	4.28207	4.08964	4.49775	4.6851	3.60133	3.42783	3.49717	2.57749	1.43416	4.70407	7.78272	7.61299	Sample Lost	4.56714	6.84713	3.76111	5.43187	4.6547	5.79527	5.06584	4.90213	5.07605
C (uMol)	42.7986	41.2293	111.752	46.5655	47.9111	28.5026	32.4448	31.6832	29.5777	61.8231	58.6805	62.2721	44.7716	30.8768	40.5568	238.5	315.387	330.14	230.804	173.28	Sample Lost	226.578	166.763	164.437	97.3388	130.109	79.407	58.7773	26.7251	51.0008
N (uMol)	3.21349	2.65876	7.00924	2.76077	3.47334	2.21615	2.29567	2.3865	2.13661	4.09335	4.17212	4.5992	2.89669	1.97742	2.69277	13.9644	17.5082	23.5064	15.0659	13.1595	Sample Lost	12.2413	11.933	9.14211	7.52578	8.17131	5.82712	4.25547	2.16014	3.85317
C:N	13.3184	15.507	15.9436	16.8669	13.794	12.8613	14.1331	13.276	13.8433	15.1033	14.0649	13.5398	15.4561	15.6147	15.0614	17.0792	18.0137	14.0447	15.3196	13.1677	Sample Lost	18.5094	13.9749	17.9868	12.9341	15.9227	13.6271	13.8122	12.3719	13.2361

## Sheet: Water
Sample Site	R1	R2	R3	R4	R5	E1	E2	E3	E4	E5
Creek (experimental factor)	Reference	Reference	Reference	Reference	Reference	Enriched	Enriched	Enriched	Enriched	Enriched
collection date	2011-10-08	2011-10-08	2011-10-08	2011-10-08	2011-10-08	2011-10-08	2011-10-08	2011-10-08	2011-10-08	2011-10-08
Sample type	Water	Water	Water	Water	Water	Water	Water	Water	Water	Water
sample collection device or method	Syringe	Syringe	Syringe	Syringe	Syringe	Syringe	Syringe	Syringe	Syringe	Syringe
Cl- (µM)	1066.71	2979	6675.55	16556.3	87726.5	7024.74	7438.63	10191.9	13545.8	92645.4
SO42- (µM)	66.9144	146.479	259.393	723.736	3770.34	346.389	369.109	507.944	586.285	3976.48
NH4	0.0599552	0.0687785	0.650133	1.7599	0.577586	44.2521	40.4875	50.4636	45.0363	50.244
NO3	11.0705	12.7913	18.8382	18.0401	14.7613	816.156	467.383	699.968	470.078	243.924
ppt	0.101906	0.261104	0.46148	0.771142	4.89867	0.559032	0.682367	0.589426	0.941561	5.20037
geographic location (country and/or sea,region)	Massachusetts, USA	Massachusetts, USA	Massachusetts, USA	Massachusetts, USA	Massachusetts, USA	Massachusetts, USA	Massachusetts, USA	Massachusetts, USA	Massachusetts, USA	Massachusetts, USA
Lat	42°42'6.36"N	42°42'25.2"N	42°42.664'N	42°42.874'N	42°43'30.7"N	42°41'29.73"N	42°41'28.2"N	42°41'28.44"N	42°41.457'N	42°41.484'N
Long	70°51'56.22"W	70°51'44.2"W	70°51.840'W	70°51.441'W	70°51'17.9"W	70°49'16.97"W	70°49'16.6"W	70°49'11.75"W	70°49.081'W	70°48.825'W
