# Supplementary material for: Functional Responses of Salt Marsh Microbial Communities to Long-Term Nutrient Enrichment
Source: Appl Environ Microbiol. 2016 Apr 18;82(9):2862–71. doi: 10.1128/AEM.03990-15 (PMC4836423; doi:10.1128/AEM.03990-15)
Supplement: Supplemental material [file AEM.03990-15_zam999117120sd4.xlsx]

## Sheet: Groups with 100+ annotations
Word group	Number of annotations				Ratios
	Level 3 (p<.001)	Level 2 (p<.01)	Level 1 (p<.05)	Level 0 (all)	Level 3 / all	Level 2 / all	Level 1 / all
'ec:1.7.99.'	8	15	29	240	3.33333	6.25	12.0833
'nitric'	5	10	18	176	2.84091	5.68182	10.2273
'ec:1.7.99.4'	5	9	21	177	2.82486	5.08475	11.8644
'1.7.99.4'	5	10	23	182	2.74725	5.49451	12.6374
'aminobutyrate'	3	4	11	118	2.54237	3.38983	9.32203
'ec:1.7.'	11	30	58	474	2.32068	6.32911	12.2363
'rus'	3	4	5	146	2.05479	2.73973	3.42466
'nitrite'	8	29	65	417	1.91847	6.95444	15.5875
'nitrate'	15	36	78	834	1.79856	4.31655	9.35252
'copper'	11	42	84	621	1.77134	6.76329	13.5266
'precorrin'	5	10	24	307	1.62866	3.25733	7.81759
'ec:3.1.21.3'	2	9	21	123	1.62602	7.31707	17.0732
'3.1.21.3'	2	9	21	126	1.5873	7.14286	16.6667
'trm'	2	4	7	126	1.5873	3.1746	5.55556
'ppe'	11	42	86	700	1.57143	6	12.2857
'opp'	11	42	88	773	1.42303	5.43338	11.3842
'crispr'	4	8	23	286	1.3986	2.7972	8.04196
'mob'	2	2	6	143	1.3986	1.3986	4.1958
'crisp'	4	8	23	289	1.38408	2.76817	7.95848
'benzoyl'	2	15	30	149	1.34228	10.0671	20.1342
'risp'	4	8	23	304	1.31579	2.63158	7.56579
'hox'	2	5	11	158	1.26582	3.16456	6.96203
'1.45'	2	5	13	160	1.25	3.125	8.125
'tn'	4	7	20	336	1.19048	2.08333	5.95238
'spr'	4	8	23	367	1.08992	2.17984	6.26703
'itr'	36	101	273	3385	1.06352	2.98375	8.06499
'chea'	1	3	10	97	1.03093	3.09278	10.3093
'dctm'	1	2	11	101	0.990099	1.9802	10.8911
'nifu'	1	2	7	101	0.990099	1.9802	6.93069
'l23'	1	1	2	106	0.943396	0.943396	1.88679
'ec:3.1.21.'	3	12	28	320	0.9375	3.75	8.75
'conjugal'	1	4	19	107	0.934579	3.73832	17.757
'glycosidase'	1	3	10	107	0.934579	2.80374	9.34579
'formaldehyde'	1	1	3	108	0.925926	0.925926	2.77778
'glycoside'	4	14	38	438	0.913242	3.19635	8.6758
'mald'	1	1	3	110	0.909091	0.909091	2.72727
'snf2'	1	2	10	113	0.884956	1.76991	8.84956
'ec:3.6.3.4'	2	5	17	227	0.881057	2.20264	7.48899
'hk'	1	2	5	114	0.877193	1.75439	4.38596
'divalent'	1	1	5	117	0.854701	0.854701	4.2735
'virb'	1	3	6	118	0.847458	2.54237	5.08475
'cop'	11	46	115	1348	0.816024	3.41246	8.53116
'21.5'	1	7	12	123	0.813008	5.69106	9.7561
'3.6.3.4'	2	5	18	250	0.8	2	7.2
'pantothenate'	1	1	7	131	0.763359	0.763359	5.34351
'contains'	1	1	4	131	0.763359	0.763359	3.05344
'rpe'	1	1	3	132	0.757576	0.757576	2.27273
'hsd'	1	7	17	134	0.746269	5.22388	12.6866
'ec:6.4.1.2'	1	2	13	134	0.746269	1.49254	9.70149
'motor'	1	3	7	134	0.746269	2.23881	5.22388
'rnf'	1	5	12	137	0.729927	3.64964	8.75912
'restriction'	7	35	89	963	0.726895	3.63448	9.24195
'amylase'	2	6	15	282	0.70922	2.12766	5.31915

## Sheet: All groups
Word group	Number of annotations				Ratios
	Level 3 (p<.001)	Level 2 (p<.01)	Level 1 (p<.05)	Level 0 (all)	Level 3 / all	Level 2 / all	Level 1 / all
'ec:1.7.99.6'	2	2	3	11	18.1818	18.1818	27.2727
'tn3'	3	4	5	24	12.5	16.6667	20.8333
'ec:5.4.99.17'	1	2	4	10	10	20	40
'nosx'	1	1	3	10	10	10	30
'crotonase'	1	1	2	10	10	10	20
'codh'	1	1	2	10	10	10	20
'trub'	1	1	1	10	10	10	10
'pepf'	1	1	3	11	9.09091	9.09091	27.2727
'ec:2.6.1.76'	1	1	1	11	9.09091	9.09091	9.09091
'ec:2.3.3.5'	1	1	1	11	9.09091	9.09091	9.09091
'phosphopyruvate'	1	1	1	11	9.09091	9.09091	9.09091
'glua'	1	1	1	11	9.09091	9.09091	9.09091
'pathogenesis'	1	1	1	11	9.09091	9.09091	9.09091
'trud'	1	1	1	11	9.09091	9.09091	9.09091
'14b'	1	1	1	11	9.09091	9.09091	9.09091
'ec:1.2.1.39'	1	1	1	11	9.09091	9.09091	9.09091
'trbe'	1	3	5	12	8.33333	25	41.6667
'12tm'	1	2	3	12	8.33333	16.6667	25
'acetylgalactosaminidase'	1	1	2	12	8.33333	8.33333	16.6667
'trbl'	1	2	2	12	8.33333	16.6667	16.6667
'odh'	1	1	2	12	8.33333	8.33333	16.6667
'2.3.3.5'	1	1	1	12	8.33333	8.33333	8.33333
'csd'	3	3	7	38	7.89474	7.89474	18.4211
'ec:1.97.1.9'	1	2	3	13	7.69231	15.3846	23.0769
'bidirectional'	1	1	3	13	7.69231	7.69231	23.0769
'1.2.1.39'	1	1	1	13	7.69231	7.69231	7.69231
'txr'	1	1	1	13	7.69231	7.69231	7.69231
'1.97.1.9'	1	2	3	14	7.14286	14.2857	21.4286
'tricarboxylic'	1	1	2	14	7.14286	7.14286	14.2857
'dcu'	1	1	1	14	7.14286	7.14286	7.14286
'terpene'	1	1	1	14	7.14286	7.14286	7.14286
'copa'	2	5	10	29	6.89655	17.2414	34.4828
'mobilization'	2	2	4	29	6.89655	6.89655	13.7931
'ec:4.1.1.70'	1	1	2	15	6.66667	6.66667	13.3333
'doxx'	1	1	2	15	6.66667	6.66667	13.3333
'glnk'	1	1	1	15	6.66667	6.66667	6.66667
'hcc'	1	1	1	15	6.66667	6.66667	6.66667
'hha'	1	1	1	15	6.66667	6.66667	6.66667
'diaminobutyrate'	3	4	5	47	6.38298	8.51064	10.6383
'nitrous'	3	9	16	48	6.25	18.75	33.3333
'agent'	1	1	3	16	6.25	6.25	18.75
'hydroxylamine'	1	2	3	16	6.25	12.5	18.75
'4.1.1.70'	1	1	2	16	6.25	6.25	12.5
'lnk'	1	1	1	16	6.25	6.25	6.25
'prow'	1	1	5	17	5.88235	5.88235	29.4118
'cas1'	1	1	4	18	5.55556	5.55556	22.2222
'ec:2.1.1.45'	1	1	2	18	5.55556	5.55556	11.1111
'ec:2.6.1.7'	1	1	2	18	5.55556	5.55556	11.1111
'ec:1.7.2.1'	2	8	12	38	5.26316	21.0526	31.5789
'tcta'	1	2	2	19	5.26316	10.5263	10.5263
'2.6.1.7'	1	1	2	19	5.26316	5.26316	10.5263
'pbsx'	1	1	1	19	5.26316	5.26316	5.26316
'sulphite'	1	1	4	20	5	5	20
'ec:1.1.1.36'	1	2	3	21	4.7619	9.52381	14.2857
'ssp'	1	1	2	22	4.54545	4.54545	9.09091
'2.1.1.45'	1	1	2	22	4.54545	4.54545	9.09091
'sa3'	1	2	2	22	4.54545	9.09091	9.09091
'norq'	1	1	1	22	4.54545	4.54545	4.54545
'extrusion'	3	4	4	67	4.47761	5.97015	5.97015
'ec:3.1.21.5'	1	3	4	23	4.34783	13.0435	17.3913
'1.1.1.36'	1	2	3	23	4.34783	8.69565	13.0435
'diphthamide'	1	1	2	23	4.34783	4.34783	8.69565
'ec:1.4.1.4'	1	1	2	23	4.34783	4.34783	8.69565
'ec:1.3.1.12'	1	1	1	23	4.34783	4.34783	4.34783
'3.1.21.5'	1	3	4	24	4.16667	12.5	16.6667
'ketose'	1	1	1	25	4	4	4
'oligoendopeptidase'	2	2	8	51	3.92157	3.92157	15.6863
'ec:3.4.15.5'	1	3	4	26	3.84615	11.5385	15.3846
'cpaf'	1	2	3	26	3.84615	7.69231	11.5385
'fibrillarin'	1	1	1	26	3.84615	3.84615	3.84615
'3.4.15.5'	1	3	4	27	3.7037	11.1111	14.8148
'glnq'	1	1	3	27	3.7037	3.7037	11.1111
'implicated'	1	1	3	27	3.7037	3.7037	11.1111
'ec:2.6.1.9'	1	1	2	27	3.7037	3.7037	7.40741
'ec:2.6.1.45'	1	2	4	28	3.57143	7.14286	14.2857
'prohead'	1	1	3	28	3.57143	3.57143	10.7143
'silver'	1	1	2	28	3.57143	3.57143	7.14286
'ybak'	1	2	2	28	3.57143	7.14286	7.14286
'2.6.1.45'	1	2	4	29	3.44828	6.89655	13.7931
'15.5'	1	3	4	29	3.44828	10.3448	13.7931
'phosphoketolase'	1	1	2	29	3.44828	3.44828	6.89655
'1.4.1.4'	1	1	2	29	3.44828	3.44828	6.89655
'ec:1.7.99.'	8	15	29	240	3.33333	6.25	12.0833
'oxalate'	1	1	6	31	3.22581	3.22581	19.3548
'nonspecific'	1	1	4	31	3.22581	3.22581	12.9032
'ec:3.6.4.6'	1	1	3	31	3.22581	3.22581	9.67742
'pcra'	1	1	3	31	3.22581	3.22581	9.67742
'ec:2.1.1.133'	1	1	2	31	3.22581	3.22581	6.45161
'bak'	1	2	2	31	3.22581	6.45161	6.45161
'n3'	3	4	5	93	3.22581	4.30108	5.37634
'pbs'	1	1	1	31	3.22581	3.22581	3.22581
'ec:1.2.7.7'	1	1	5	32	3.125	3.125	15.625
'prka'	1	4	5	32	3.125	12.5	15.625
'3.6.4.6'	1	1	3	32	3.125	3.125	9.375
'relaxase'	1	1	3	32	3.125	3.125	9.375
'amidophosphoribosyltransferase'	1	1	1	32	3.125	3.125	3.125
'xk'	1	1	1	32	3.125	3.125	3.125
'ectoine'	1	5	12	33	3.0303	15.1515	36.3636
'ec:2.3.1.54'	1	1	5	33	3.0303	3.0303	15.1515
'ec:3.5.1.11'	1	3	5	33	3.0303	9.09091	15.1515
'1.2.7.7'	1	1	5	33	3.0303	3.0303	15.1515
'2.6.1.9'	1	1	3	33	3.0303	3.0303	9.09091
'rard'	1	1	3	33	3.0303	3.0303	9.09091
'ec:4.1.1.20'	1	1	1	33	3.0303	3.0303	3.0303
'ectoin'	1	5	12	34	2.94118	14.7059	35.2941
'ec:1.3.1.1'	1	2	4	34	2.94118	5.88235	11.7647
'pilq'	1	1	2	34	2.94118	2.94118	5.88235
'2.1.1.133'	1	1	2	34	2.94118	2.94118	5.88235
'fibrillar'	1	1	1	34	2.94118	2.94118	2.94118
'1.3.1.12'	1	1	1	34	2.94118	2.94118	2.94118
'ec:4.1.2.13'	2	2	2	69	2.89855	2.89855	2.89855
'4.1.1.20'	1	1	1	35	2.85714	2.85714	2.85714
'nitric'	5	10	18	176	2.84091	5.68182	10.2273
'ec:1.7.99.4'	5	9	21	177	2.82486	5.08475	11.8644
'1.7.99.4'	5	10	23	182	2.74725	5.49451	12.6374
'4.1.2.13'	2	2	2	73	2.73973	2.73973	2.73973
'ec:2.6.1.62'	1	1	6	38	2.63158	2.63158	15.7895
'is10'	1	3	3	39	2.5641	7.69231	7.69231
'amidophosphoribosyl'	1	1	1	39	2.5641	2.5641	2.5641
'if2'	1	1	1	39	2.5641	2.5641	2.5641
'aminobutyrate'	3	4	11	118	2.54237	3.38983	9.32203
'ec:1.2.7.8'	1	1	7	40	2.5	2.5	17.5
'glna'	1	1	3	41	2.43902	2.43902	7.31707
'hk97'	1	2	3	41	2.43902	4.87805	7.31707
'methylcitrate'	1	1	2	42	2.38095	2.38095	4.7619
'sab'	1	1	2	42	2.38095	2.38095	4.7619
'impl'	1	1	4	43	2.32558	2.32558	9.30233
'pcr'	1	1	3	43	2.32558	2.32558	6.97674
'ec:1.7.'	11	30	58	474	2.32068	6.32911	12.2363
'uba'	1	2	5	45	2.22222	4.44444	11.1111
'ec:3.2.1.55'	1	2	3	45	2.22222	4.44444	6.66667
'2o'	1	1	3	46	2.17391	2.17391	6.52174
'archaeal'	1	3	7	47	2.12766	6.38298	14.8936
'3.2.1.37'	1	3	5	48	2.08333	6.25	10.4167
'prohibitin'	1	2	4	48	2.08333	4.16667	8.33333
'paf'	1	2	4	48	2.08333	4.16667	8.33333
'k9'	1	2	3	48	2.08333	4.16667	6.25
'rus'	3	4	5	146	2.05479	2.73973	3.42466
'thrombospondin'	1	1	2	49	2.04082	2.04082	4.08163
'isoquinoline'	1	1	2	49	2.04082	2.04082	4.08163
'hsdr'	1	5	12	50	2	10	24
'archaea'	1	3	7	50	2	6	14
'3.2.1.55'	1	2	3	51	1.96078	3.92157	5.88235
'cellobiose'	1	1	2	51	1.96078	1.96078	3.92157
'q5'	1	1	2	51	1.96078	1.96078	3.92157
'terp'	1	1	1	51	1.96078	1.96078	1.96078
'crotonyl'	1	3	7	52	1.92308	5.76923	13.4615
'n4'	1	1	1	52	1.92308	1.92308	1.92308
'nitrite'	8	29	65	417	1.91847	6.95444	15.5875
'trag'	1	4	7	53	1.88679	7.54717	13.2075
'phosphopantothenate'	1	1	6	53	1.88679	1.88679	11.3208
'6y'	1	2	4	53	1.88679	3.77358	7.54717
'osmoprotec'	1	1	8	54	1.85185	1.85185	14.8148
'nitrate'	15	36	78	834	1.79856	4.31655	9.35252
'1.3.1.1'	1	2	5	56	1.78571	3.57143	8.92857
'fibril'	1	1	1	56	1.78571	1.78571	1.78571
'copper'	11	42	84	621	1.77134	6.76329	13.5266
'dmt'	1	1	2	57	1.75439	1.75439	3.50877
'm14'	1	1	1	57	1.75439	1.75439	1.75439
'glucanotransferase'	1	1	3	58	1.72414	1.72414	5.17241
'precorrin'	5	10	24	307	1.62866	3.25733	7.81759
'ec:3.1.21.3'	2	9	21	123	1.62602	7.31707	17.0732
'fucosidase'	1	4	11	62	1.6129	6.45161	17.7419
'carboxylic'	1	1	4	62	1.6129	1.6129	6.45161
'3.1.21.3'	2	9	21	126	1.5873	7.14286	16.6667
'ec:1.7.1.4'	1	2	7	63	1.5873	3.1746	11.1111
'switch'	1	2	5	63	1.5873	3.1746	7.93651
'6.3.2.5'	1	2	4	63	1.5873	3.1746	6.34921
'trm'	2	4	7	126	1.5873	3.1746	5.55556
'ppe'	11	42	86	700	1.57143	6	12.2857
'tetrapyrrole'	1	1	4	64	1.5625	1.5625	6.25
'spondin'	1	1	2	64	1.5625	1.5625	3.125
'1.7.1.4'	1	2	7	65	1.53846	3.07692	10.7692
'pyrrole'	1	1	4	65	1.53846	1.53846	6.15385
'ec:4.1.1.36'	1	2	7	67	1.49254	2.98507	10.4478
'ec:2.1.1.37'	1	2	5	68	1.47059	2.94118	7.35294
'ec:2.1.1.4'	1	1	4	68	1.47059	1.47059	5.88235
'2.1.1.37'	1	2	5	69	1.44928	2.89855	7.24638
'archae'	1	3	8	70	1.42857	4.28571	11.4286
'ec:3.2.1.21'	1	5	7	70	1.42857	7.14286	10
'pad'	1	3	7	70	1.42857	4.28571	10
'ketoisovalerate'	1	2	6	70	1.42857	2.85714	8.57143
'opp'	11	42	88	773	1.42303	5.43338	11.3842
'3.2.1.21'	1	5	7	71	1.40845	7.04225	9.85915
'prk'	1	4	6	71	1.40845	5.6338	8.4507
'stomatin'	1	1	2	71	1.40845	1.40845	2.8169
'crispr'	4	8	23	286	1.3986	2.7972	8.04196
'mob'	2	2	6	143	1.3986	1.3986	4.1958
'l14'	1	2	4	72	1.38889	2.77778	5.55556
'glucano'	1	1	3	72	1.38889	1.38889	4.16667
'acetaldehyde'	1	1	2	72	1.38889	1.38889	2.77778
'crisp'	4	8	23	289	1.38408	2.76817	7.95848
'2.7.3.9'	1	1	2	74	1.35135	1.35135	2.7027
'benzoyl'	2	15	30	149	1.34228	10.0671	20.1342
'ec:1.6.5.5'	1	1	4	75	1.33333	1.33333	5.33333
'4.1.1.36'	1	2	7	76	1.31579	2.63158	9.21053
'risp'	4	8	23	304	1.31579	2.63158	7.56579
'water'	1	1	4	76	1.31579	1.31579	5.26316
'hox'	2	5	11	158	1.26582	3.16456	6.96203
'1.45'	2	5	13	160	1.25	3.125	8.125
'biose'	1	3	5	81	1.23457	3.7037	6.17284
'ec:4.1.1.7'	1	1	3	81	1.23457	1.23457	3.7037
'ylic'	1	1	4	82	1.21951	1.21951	4.87805
'tn'	4	7	20	336	1.19048	2.08333	5.95238
'1.6.5.5'	1	1	4	84	1.19048	1.19048	4.7619
'methylation'	1	3	7	85	1.17647	3.52941	8.23529
'reca'	1	2	3	85	1.17647	2.35294	3.52941
'phosphopantothenoylcysteine'	1	2	8	87	1.14943	2.29885	9.1954
'ec:2.8.3.5'	1	1	9	88	1.13636	1.13636	10.2273
'pantothenoylcysteine'	1	2	8	89	1.1236	2.24719	8.98876
'squalene'	1	3	7	90	1.11111	3.33333	7.77778
'pantothenoyl'	1	2	8	91	1.0989	2.1978	8.79121
'spr'	4	8	23	367	1.08992	2.17984	6.26703
'vinyl'	1	1	4	93	1.07527	1.07527	4.30108
'itr'	36	101	273	3385	1.06352	2.98375	8.06499
'xx'	1	1	4	95	1.05263	1.05263	4.21053
'chea'	1	3	10	97	1.03093	3.09278	10.3093
'acetylmuramoylalanyl'	1	3	8	97	1.03093	3.09278	8.24742
'dctm'	1	2	11	101	0.990099	1.9802	10.8911
'nifu'	1	2	7	101	0.990099	1.9802	6.93069
'l23'	1	1	2	106	0.943396	0.943396	1.88679
'ec:3.1.21.'	3	12	28	320	0.9375	3.75	8.75
'conjugal'	1	4	19	107	0.934579	3.73832	17.757
'glycosidase'	1	3	10	107	0.934579	2.80374	9.34579
'formaldehyde'	1	1	3	108	0.925926	0.925926	2.77778
'glycoside'	4	14	38	438	0.913242	3.19635	8.6758
'mald'	1	1	3	110	0.909091	0.909091	2.72727
'snf2'	1	2	10	113	0.884956	1.76991	8.84956
'ec:3.6.3.4'	2	5	17	227	0.881057	2.20264	7.48899
'hk'	1	2	5	114	0.877193	1.75439	4.38596
'divalent'	1	1	5	117	0.854701	0.854701	4.2735
'virb'	1	3	6	118	0.847458	2.54237	5.08475
'cop'	11	46	115	1348	0.816024	3.41246	8.53116
'21.5'	1	7	12	123	0.813008	5.69106	9.7561
'3.6.3.4'	2	5	18	250	0.8	2	7.2
'pantothenate'	1	1	7	131	0.763359	0.763359	5.34351
'contains'	1	1	4	131	0.763359	0.763359	3.05344
'rpe'	1	1	3	132	0.757576	0.757576	2.27273
'hsd'	1	7	17	134	0.746269	5.22388	12.6866
'ec:6.4.1.2'	1	2	13	134	0.746269	1.49254	9.70149
'motor'	1	3	7	134	0.746269	2.23881	5.22388
'rnf'	1	5	12	137	0.729927	3.64964	8.75912
'restriction'	7	35	89	963	0.726895	3.63448	9.24195
'amylase'	2	6	15	282	0.70922	2.12766	5.31915

## Sheet: EC groups
EC number	Name (first entry)	Class	Higher in enriched or reference?
1.1.1.36	acetoacetyl-CoA reductase	Oxidoreductases; Acting on the CH-OH group of donors; With NAD+ or NADP+ as acceptor	enriched
1.2.1.39	phenylacetaldehyde dehydrogenase	Oxidoreductases; Acting on the aldehyde or oxo group of donors; With NAD+ or NADP+ as acceptor	enriched
1.2.7.7	3-methyl-2-oxobutanoate dehydrogenase (ferredoxin)	Oxidoreductases; Acting on the aldehyde or oxo group of donors; With an iron-sulfur protein as acceptor	reference
1.2.7.8	indolepyruvate ferredoxin oxidoreductase	Oxidoreductases; Acting on the aldehyde or oxo group of donors; With an iron-sulfur protein as acceptor	reference
1.3.1.1	dihydropyrimidine dehydrogenase (NAD+)	Oxidoreductases; Acting on the CH-CH group of donors; With NAD+ or NADP+ as acceptor	enriched
1.3.1.12	prephenate dehydrogenase	Oxidoreductases; Acting on the CH-CH group of donors; With NAD+ or NADP+ as acceptor	enriched
1.4.1.4	glutamate dehydrogenase (NADP+)	Oxidoreductases; Acting on the CH-NH2 group of donors; With NAD+ or NADP+ as acceptor	enriched
1.6.5.5	NADPH:quinone reductase	Oxidoreductases; Acting on NADH or NADPH; With a quinone or similar compound as acceptor	enriched
1.7.	[higher level]	Oxidoreductases; Acting on other nitrogenous compounds as donors	enriched
1.7.1.4	nitrite reductase [NAD(P)H]	Oxidoreductases; Acting on other nitrogenous compounds as donors; With NAD+ or NADP+ as acceptor	enriched
1.7.2.1	nitrite reductase (NO-forming)	Oxidoreductases; Acting on other nitrogenous compounds as donors; With a cytochrome as acceptor	enriched
1.7.99.	[higher level]	Oxidoreductases; Acting on other nitrogenous compounds as donors; With other acceptors	enriched
1.7.99.4	nitrate reductase	Oxidoreductases; Acting on other nitrogenous compounds as donors; With other acceptors	enriched
1.7.99.6*	nitrous-oxide reductase	Oxidoreductases; Acting on other nitrogenous compounds as donors; With a cytochrome as acceptor	enriched
1.97.1.9	selenate reductase	Oxidoreductases; Other oxidoreductases; Sole sub-subclass for oxidoreductases that do not belong in the other subclasses	enriched
2.1.1.133	precorrin-4 C11-methyltransferase	Transferases; Transferring one-carbon groups; Methyltransferases	enriched
2.1.1.37	DNA (cytosine-5-)-methyltransferase	Transferases; Transferring one-carbon groups; Methyltransferases	enriched
2.1.1.4	acetylserotonin O-methyltransferase	Transferases; Transferring one-carbon groups; Methyltransferases	enriched
2.1.1.45	thymidylate synthase;	Transferases; Transferring one-carbon groups; Methyltransferases	enriched
2.3.1.54	formate C-acetyltransferase	Transferases; Acyltransferases; Transferring groups other than aminoacyl groups	reference
2.3.3.5	2-methylcitrate synthase	Transferases; Acyltransferases; Acyl groups converted into alkyl groups on transfer	enriched
2.6.1.45	serine---glyoxylate transaminase	Transferases; Transferring nitrogenous groups; Transaminases	enriched
2.6.1.62	adenosylmethionine---8-amino-7-oxononanoate transaminase	Transferases; Transferring nitrogenous groups; Transaminases	enriched
2.6.1.7	kynurenine---oxoglutarate transaminase;	Transferases; Transferring nitrogenous groups; Transaminases	enriched
2.6.1.76	diaminobutyrate---2-oxoglutarate transaminase	Transferases; Transferring nitrogenous groups; Transaminases	enriched
2.6.1.9	histidinol-phosphate transaminase	Transferases; Transferring nitrogenous groups; Transaminases	reference
2.7.3.9	phosphoenolpyruvate---protein phosphotransferase	Transferases; Transferring phosphorus-containing groups; Phosphotransferases with a nitrogenous group as acceptor	reference
2.8.3.5	3-oxoacid CoA-transferase	Transferases; Transferring sulfur-containing groups; CoA-transferases	mixed
3.1.21.	[higher level]	Hydrolases; Acting on ester bonds; Endodeoxyribonucleases producing 5'-phosphomonoesters	enriched
3.1.21.3	type I site-specific deoxyribonuclease	Hydrolases; Acting on ester bonds; Endodeoxyribonucleases producing 5'-phosphomonoesters	enriched
3.1.21.5	type III site-specific deoxyribonuclease	Hydrolases; Acting on ester bonds; Endodeoxyribonucleases producing 5'-phosphomonoesters	enriched
3.2.1.21	beta-glucosidase	Hydrolases; Glycosylases; Glycosidases, i.e. enzymes that hydrolyse O- and S-glycosyl compounds	reference
3.2.1.37	xylan 1,4-beta-xylosidase	Hydrolases; Glycosylases; Glycosidases, i.e. enzymes that hydrolyse O- and S-glycosyl compounds	reference
3.2.1.55	non-reducing end alpha-L-arabinofuranosidase	Hydrolases; Glycosylases; Glycosidases, i.e. enzymes that hydrolyse O- and S-glycosyl compounds	reference
3.4.15.5	peptidyl-dipeptidase Dcp;	Hydrolases; Acting on peptide bonds (peptidases); Peptidyl-dipeptidases	reference
3.5.1.11	penicillin amidase	Hydrolases; Acting on carbon-nitrogen bonds, other than peptide bonds; In linear amides	reference
3.6.3.4	Cu2+-exporting ATPase	Hydrolases; Acting on acid anhydrides; Acting on acid anhydrides to catalyse transmembrane movement of substances	enriched
3.6.4.6	vesicle-fusing ATPase	Hydrolases; Acting on acid anhydrides; Acting on acid anhydrides to facilitate cellular and subcellular movement	enriched
4.1.1.20	diaminopimelate decarboxylase	Lyases; Carbon-carbon lyases; Carboxy-lyases	reference
4.1.1.36	phosphopantothenoylcysteine decarboxylase	Lyases; Carbon-carbon lyases; Carboxy-lyases	enriched
4.1.1.7	benzoylformate decarboxylase	Lyases; Carbon-carbon lyases; Carboxy-lyases	reference
4.1.1.70	glutaconyl-CoA decarboxylase	Lyases; Carbon-carbon lyases; Carboxy-lyases	reference
4.1.2.13	fructose-bisphosphate aldolase	Lyases; Carbon-carbon lyases; Aldehyde-lyases	reference
5.4.99.17	squalene---hopene cyclase	Isomerases; Intramolecular transferases; Transferring other groups	enriched
6.3.2.5	phosphopantothenate---cysteine ligase	Ligases; Forming carbon-nitrogen bonds; Acid-D-amino-acid ligases (peptide synthases)	enriched
6.4.1.2	acetyl-CoA carboxylase	Ligases; Forming carbon-carbon bonds; Ligases that form carbon-carbon bonds	enriched
* obsolete transferred to 1.7.2.4 (listing reflects this)
